# Supplementary material for: Associations of Poincaré Plot-Derived Parameters with Heart Rate Variability and Autonomic Reflex Testing in a Real-World Clinical Population
Source: Diagnostics (Basel). 2026 Mar 27;16(7):1016. doi: 10.3390/diagnostics16071016 (PMC13072868; doi:10.3390/diagnostics16071016)
Supplement: Supplementary file 1 [file diagnostics-16-01016-s001.zip]

Archive with 1 entries (1 files):
- diagnostics-4195890-supplementary.pdf
